# Supplementary material for: Assessment of a Reduced SNP Panel Targeting Prolificacy and Coat Color Genes in Brazilian Sheep Breeds
Source: Animals (Basel). 2026 Jul 1;16(13):2008. doi: 10.3390/ani16132008 (PMC13359520; doi:10.3390/ani16132008)
Supplement: Supplementary file 1 [file animals-16-02008-s001.zip › Supplementary Tables_Sheep prolificacy and coat colo-Dec2025.xlsx]

## Sheet: Supplementary Table S1
Supplementary Table S1. Prolificacy and Coat Color-associated markers genotyped in the genes BMPR1B, BMP15, GDF9, ASIP, MC1R, TYRP1 and MITF.
Characteristic	Gene	Marker	Position	SNP	Wild Type Genotype	Mutant Genotype	Breed	Reference	ASP1	ASP2	LSP	STA
Prolificacy	BMPR1B	FecBB	exon 8	A/G	+ +	BB	Booroola Merino	Souza et al. (2001)	TGAATTTGCTTTGCTATCGTCCTCT	GAATTTGCTTTGCTATCGTCCTCC	GCCGTGAACGCACTAACAGT	CCTTTTCCAATCTGTTTCACCATCT
		G192A	exon 2	C/T	CC	TT	STH¹	Chu et al. (2011)	TCCAGAAGTGACCACAGGC	CATCCAGAAGTGACCACAGGT	GCACAGATGGATATTGTTTCACGATGAT	CCTTCTAGTCCTAGACATCCAGA
		440BR	exon 7	T/C	TT	CC	Karya	Np.²	AGATCTGAAAAGTAAGAACATCCTGGT	GATCTGAAAAGTAAGAACATCCTGGC	GCCCAGGTCAGCTATACAGCA	ACCAGCAATTGCCCATCG
		1364BR	exon 1	A/G	AA	GG	Morada Nova	Np.	GAGTCTTCTGGACAATGGTGGT	AGTCTTCTGGACAATGGTGGC	CCCCACCCCTCGTCCAA	GTGCTGCAAATATTGTTGACCG
		FecBB	exon 8	T/C	AA	GG	ISGC³	(ISGC³, 2010)	TGCCTCATCAACACCGTCC	ATGCCTCATCAACACCGTCT	CCAGCTGGTTCCGAGAGACA	ACAGACTTATACTCACCCAAGATGT
		T1043C	exon 7	T/C	TT	CC	STH	Chu et al. (2011)	GGTGAAGAAAAATGGAACTTGCTGTAT	GGTGAAGAAAAATGGAACTTGCTGTAC	CAGCCAAGCCCAGGTCAG	GCCCATCGAGATCTGAAAAGT
	BMP15	FecXE	exon 2	C/T	CC	TT	Cambridge and Belclare	Hanrahan et al. (2004)	AGGTTTGGTCTTCTGAACACTCTG	GAGGTTTGGTCTTCTGAACACTCTA	GGCATGGCACTTCATCATTGGA	TCTTTCAGGCCTTTAGGGAGA
		FecXB	exon 2	G/T	GG	TT	Belclare	Hanrahan et al. (2004)	TCCAGAAGTGACCACAGCC	CATCCAGAAGTGACCACAGGT	GCACAGATTGATATTGTTTCACGATGAT	CCTTCTAGTCCTAGACATCCAGA
		FecXI	exon 2	T/A	TT	AA	Romney and Inverdale	Galloway et al. (2000)	TTCCCTCCACCCTTTTCAAGT	GTTCCCTCCACCCTTTTCAAGA	TCCAGTGATCCCAGCCCAG	GCATGATGGGCCTGAAAGT
		FecXH	exon 2	C/T	CC	TT	Romney	Galloway et al. (2000)	CATGATGGGCCTGAAAGTAACC	GCATGATGGGCCTGAAAGTAACT	CAGCCCAGCTGCTGGAA	GCCCCTCCAGGGAGC
		FecXO	exon 2	A/C	AA	CC	Olkuska	Demars et al. (2013)	CACTATGGTCTCAATTCTCCCA	CACTATGGTCTCAATTCTCCCC	CAGCTCACTGACAAGGTTCTGG	GGAGTATGTCCTCGGGTACT
		FecXGr	exon 2	C/T	CC	TT	Givette	Demars et al. (2013)	GGATCATTGCTCCCCATCTCTATAC	GGATCATTGCTCCCCATCTCTATAT	AGTACCCGAGGACATACTCCCT	GCTGGGCTGGGATCACT
		FecXL	exon 2	G/A	GG	AA	Lacaune	Bodin et al. (2007)	CCCGAGGACATACTCCCTTAC	ACCCGAGGACATACTCCCTTAT	ACTGGATCATTGCTCCCCATCT	TTGAGACCATAGTGTAGTACCCG
		B1	exon 1	CTT/---	CTT	DEL	Cambridge and Belclare	Hanrahan et al. (2004)	AAAGCACCAGTCCCCAAAGA	AGCACCAGTCCCCAAAGG	GATGGTCCTCCTGAGCATCCT	GTCATTTGGACCCTATGTTCCATAA
		FecXBar	exon 1	G/T	GG	TT	Barbarine	Lassoued et al. (2017)	TGGTGAGGCCGCTGG	CTGGTGAGGCCGCTGT	TCCAGGGTCTGTATGTGCCAG	GCCACCATGGTGAGGC
		T755C	exon 2	C/T	TT	CC	Afshari, Ghezel, Shal and Lori-Bakhtiari	Amini et al. (2018)	AAACCTCTCCCTAAAGGCCC	CAAACCTCTCCCTAAAGGCCT	CGAGCCCTCCTCAAGAGAAGA	ACTCAGAGTGTTCAGAAGACCA
	GDF9	FecGE	exon 2	T/G	+ +	EE	Santa Inês	Silva et al. (2011)	CTCACATTCATTCTGGGGAAAAAGAA	CTCACATTCATTCTGGGGAAAAAGAC	TTCCAGCTTCAGTCAATCTGAGT	AGCTAAGTCTAAAGTCATGGAGCT
		FecGT	exon 2	A/C	AA	CC	Thoka	Nicol et al. (2009)	CCTGCCAAGTATAGCCCTTTGA	CTGCCAAGTATAGCCCTTTGC	CGATTGAGCCATCAGGCTCG	TGCCAAGACCATCCTGTGTA
		3655	exon 2	G/A	GG	AA	Santa Inês	Castro et al. (2006)	AGAGTCATGTTAAACAGGCTGTCC	AGAGTCATGTTAAACAGGCTGTCT	AAGACCAGCTGCAGCATCC	AGCAGTGAGGGCGCTAC
		3761	exon 2	G/A	GG	AA	Santa Inês	Castro et al. (2006)	GCATTCCCTCCACCCTAAAAG	GGCATTCCCTCCACCCTAAAAA	CCTCTCTTCTGGTCAGGACCC	CTCAGGCTTTTCACAGGTGG
		3776	exon 2	G/C	GG	CC	Santa Inês	Castro et al. (2006)	CCTCTCTTCTGGTCAGGACC	CCTCTCTTCTGGTCAGGACG	GTGGCATTCCCTCCACCCTA	CCACGGGGTAGGCAGAT
		rs426882553	exon 2	A/G	AA	GG	ISGC	(ISGC, 2010)	GCATTCCCTCCACCCTAAAAG	GGCATTCCCTCCACCCTAAAAA	GCCCTCTCTTCTGGTCAGGA	CTCAGGCTTTTCACAGGTGG
		G1	exon 1	G/A	GG	AA	Cambridge and Belclare	Hanrahan et al. (2004)	CCAGATGACAGAGCTTTGCG	GCCAGATGACAGAGCTTTGCA	GTCCCCTCCTTGGTAGCGTA	GGAACCCCCCAGGCT
		G3	exon 2	G/A	GG	AA	Cambridge and Belclare	Hanrahan et al. (2004)	GGGAAAAGAAATGGAGTTGTTGAAAGTATAC	GGGAAAAGAAATGGAGTTGTTGAAAGTATAT	GTTACTGTTGTGGAACATTTATTCAAGTCAGT	TTGCATATACATTTAACAGGAAAGGG
		G4	exon 2	G/A	GG	AA	Cambridge and Belclare	Hanrahan et al. (2004)	ACATGTCTGTAAATTTTACATGTGCGG	CACATGTCTGTAAATTTTACATGTGCGA	CGCGCTGAAGGATGCTG	GGCCTCCCACAAGAGGAATAT
		FecGEII	exon 2	A/G	AA	GG	Cambridge and Belclare	Hanrahan et al. (2004)	GGAGAGTGCCAGCTCTGAA	GGAGAGTGCCAGCTCTGAG	TTCACTCAGATTGACTGAAGCTGGAA	CGTCACCGCAGAGACCAG
		FecGEI	exon 2	G/A	GG	AA	Cambridge and Belclare	Hanrahan et al. (2004)	ACTCAGATTGACTGAAGCTGGAAC	ACTCAGATTGACTGAAGCTGGAAT	CAGGAGAGTGCCAGCTCTGA	GGAGCTCACATTCATTCTGGG
		G7	exon 2	G/A	GG	AA	Cambridge and Belclare	Hanrahan et al. (2004)	GTTGTATTTGTGTGGGGCCAC	GTTGTATTTGTGTGGGGCCAT	AGCTGAAGTGGGACAACTGGAT	TCCCCTTTACAGTATCGAGGG
		FecGHan	exon 2	G/T	GG	TT	STH	Chu et al. (2011)	GCTGAAGGATGCTGCAGC	CGCTGAAGGATGCTGCAGA	TGGCCTCCCACAAGAGGAA	AAGAGTCATGTTAAACAGGCTGTC
		3763	exon 2	A/T	AA	TT	Morada Nova	Np.	CATTCCCTCCACCCTAAAAGGA	CATTCCCTCCACCCTAAAAGGT	CCTCTCTTCTGGTCAGGACCC	CTCAGGCTTTTCACAGGTGG
		rs40376560	exon 2	G/T	GG	TT	ISGC	(ISGC, 2010)	CTCACATTCATTCTGGGGAAAAAGAC	CTCACATTCATTCTGGGGAAAAAGAA	TTCCAGCTTCAGTCAATCTGAGT	AGCTAAGTCTAAAGTCATGGAGCT
		rs425223128	exon 2	C/T	CC	TT	ISGC	(ISGC, 2010)	ACCATGGTGTGAACCGGAG	ACCATGGTGTGAACCGGAA	ACTGTCCCAGGGCGGTC	AGTTTCTCATGGATGATGTTCTGC
		rs426065119	exon 2	G/A	GG	AA	ISGC	(ISGC, 2010)	CTGAAGTGGGACAACTGGATTG	GCTGAAGTGGGACAACTGGATTA	CCCTGGGACAGTCCCCT	GCTCCATGACTTTAGACTTAGCTTT
		FecGH	exon 2	C/T	CC	TT	Cambridge and Belclare	Hanrahan et al. (2004)	ACCATGGTGTGAACCGGAG	ACCATGGTGTGAACCGGAA	CCAGGGCGGTCGGACA	GAGTCAAGTTTCTCATGGATGATGT
		FecGV	exon 2	C/T	CC	TT	Ille de France	Souza et al. (2014)	CTGAGGGTGTAAGATCGTCCC	CTGAGGGTGTAAGATCGTCCT	AGCTGGCACTCTCCTGGTC	TGGGAGAAGAAGCTGCTGA
Coat Color	ASIP	g.5051G>C	exon 4	G/C	GG	CC	Texel/Romanov/Merino	Norris & Whan (2008)	GATGAAGAACGTGGCACGG	GATGAAGAACGTGGCACGC	CAGCTGTCGCGGGTGG	CCACAGAGAAAGGCTCCG
		g.5172T>A	exon 4	T/A	TT	AA	Texel/Romanov/Merino	Norris & Whan (2008)	GTTGAGCACGCGGCA	GGTTGAGCACGCGGCT	CGTGCGCCTTCTGCCA	AGGCGCGCTCAGCAG
		g.100_105delAGGAA	exon 2	AGGAA/del	N/N	D5/D5	Texel/Romanov/Merino	Norris & Whan (2008)	CATGGAAGAATTGTTCTTCAGGTTCC	CATGGAAGAATTGTTCTTCAGGTTCA	AGCCACCTGGCACCTGAG	CAGAAGGGAAATCCAACAGGTTC
		g.10–19delAGCCGCCTC	exon 2	AGCCGCCTC/del	N/N	D9/D9	Texel/Romanov/Merino	Norris & Whan (2008)	CCTCCTGGGATGGATGTCA	CCTCCTGGGATGGATGTCC	ACTGAGGAAGCACAGGCAGA	GCCTTCTCTGTCGCTCTCAA
		rs401457425 A>G	Intergenic region nearby ASIP	A/G	AA	GG	Finnsheep	Li et al. (2014)	AAGATCAGGCAGGGGTGTTT	AGATCAGGCAGGGGTGTTC	CAGTAGACTCAAGACCTGGCCT	TGTTTGATGCCTGGTGTGTAAA
	MC1R	p.M73K	exon 1	T/A	E+E+	EDED	Norwegian Dala	Väge et al. (1999)	CAGCAGCTGGACAATGTCATTG	ACAGCAGCTGGACAATGTCATTA	AGCAGAGGCTGGACACCAT	GGCGGCCGTGGTACA
		p.D121N	exon 1	G/A	E+E+	EDED	Norwegian Dala	Väge et al. (1999)	CAGGCAGCAGATGAAGTAGTACA	CAGGCAGCAGATGAAGTAGTACT	GCCGCCATCGCCAAGA	ACCAGCAGGTCGGACA
	TYRP1	c.462C>T	exon 1	C/T	CC	TT	Nanping/Romney Marsh	Deng et al. (2008)	CATCCAGACAAAGAGGTCATAAACG	GCATCCAGACAAAGAGGTCATAAACA	ACGGAACAACGCCCCTGT	CGTGTCCCTTGACACATAATAATGC
		c.192G>C	exon 1	G/C	GG	CC	Nanping/Romney Marsh	Deng et al. (2008)	CCGCGAGTCTTGGCCG	CCGCGAGTCTTGGCCC	GCCAAAGCACTGGCAGGTT	TCAGTTCCCCTTCACGGG
		c.869G>T	exon 4	G/T	GG	TT	Soay	Gratten et al. (2007)	TCTTTTCTCAATGGCGAGTAGTCTG	TCTTTTCTCAATGGCGAGTAGTCTT	TTGCATAGGGTTCCCAGGGT	ACTCTTATAAGCCCGAACTCTGT
		rs429648229 C>T	exon 2	C/T	CC	TT	Multiple breeds at ISGC	(ISGC, 2010)	CCGGGAGTCGGCTATCG	CCGGGAGTCGGCTATCA	CGCTGCGGTTTCTCATCAGG	CGGCCATCATGTGGGTAGT
	MITF	rs414386339 C>T	Intergenic region nearby MITF	C/T	CC	TT	Multiple breeds at ISGC	(ISGC, 2010)	TGAAACACAATTTGAGTCCTAAATTCCC	AATGAAACACAATTTGAGTCCTAAATTCCT	AAGGGAATACACACATGGAATGAGGA	AAGCTGAGCATACCATAAATGAAACA
		rs429090866 A>G	Intergenic region nearby MITF	A/G	AA	GG	Finnsheep	(ISGC, 2010)	GGATGACGTTGGTGGTACACC	GGATGACGTTGGTGGTACACT	CAGGGCCATGCGTCAGC	CCTTCCCATCAACCCATAGG
¹STH-Small-tailed Han; ²Np. – Non-published data; ³ISGC – International Sheep Genome Consortium.
References¹:
2. Hanrahan, J.P. Mutations in the genes for oocyte-derived growth factors GDF9 and sterility in Cambridge and Belclare sheep (Ovis aries). Biol. Reprod. 2004, 70(4), 900–909. https://doi.org/10.1095/biolreprod.103.023093
8. Li, M.H.; Kantanen, J. A genome-wide scan study identifies a single nucleotide substitution in ASIP associated with white versus non-white coat-colour variation in sheep (Ovis aries). Heredity 2014, 112(1), 122–131. https://doi.org/10.1038/hdy.2013.83 122-131
45. Norris, B.J.; Whan, V.A. A gene duplication affecting expression of the ovine ASIP gene is responsible for white and black sheep. Genome Res. 2008, 18(8), 1282–1293. https://doi.org/10.1101/gr.072090.107
51. Våge, D.I.; Klungland, H.; Lu, D.; Cone, R.D. Molecular and pharmacological characterization of dominant black coat color in sheep. Mamm. Genome 1999, 10(1), 39–43. https://doi.org/10.1007/s003359900939
43. Deng, W.D.; Xi, D.M.; Gou, X.; Yang, S.L.; Shi, X.W.; Mao, H.M. Pigmentation in black-boned sheep (Ovis aries): Association with polymorphism of the tyrosinase gene. Mol. Biol. Rep. 2008, 35(3), 379–385. https://doi.org/10.1007/s11033-007-9097-z
68. Souza, C.J.; MacDougall, C.; MacDougall, C.; Campbell, B.K.; McNeilly, A.S.; Baird, D.T. The Booroola (FecB) phenotype is associated with a mutation in the bone morphogenetic receptor type 1B (BMPR1B) gene. J. Endocrinol. 2001, 169(2), R1–R6. doi: 10.1677/joe.0.169r001
69. Chu, M.; Jia, L.; Zhang, Y.; Jin, M.; Chen, H.; Fang, L.; Di, R.; Cao, G.; Feng, T.; Tang, Q.; Ma, Y.; Li, K. Polymorphisms of the coding region of the BMPR-IB gene and their relationship with litter size in sheep. Mol. Biol. Rep. 2011, 38(6), 4071–4076. doi: 10.1007/s11033-010-0526-z
70. International Sheep Genomics Consortium; Archibald, A.L.; Cockett, N.E.; Dalrymple, B.P.; Faraut, T.; Kijas, J.W.; Maddox, J.F.; McEwan, J.C.; Oddy, V.H.; Raadsma, H.W.; Wade, C.; Wang, J.; Wang, W.; Xun, X. The sheep genome reference sequence: A work in progress. Anim. Genet. 2010, 41(5), 449–453. https://doi.org/10.1111/j.1365-2052.2010.02100.x
71. Castro, E.A.; Lopez, I.M.R.; Lim, A.; Franco, M.M.; Paiva, S.R.; Souza, C.J.H.; Rumpf, R.; Melo, E.O. Characterization of a new SNP in the growth and differentiation factor 9 (GDF9) gene, specific for the Brazilian Santa Inês sheep. In Proceedings of the 8th World Congress on Genetics Applied to Livestock Production, Belo Horizonte, MG, Brazil, 13–18 August 2006. https://www.cabidigitallibrar…
72. Souza, C.J.; McNeilly, A.S.; Benavides, M.V.; Melo, E.O.; Moraes, J.C. Mutation in the protease cleavage site of GDF9 increases ovulation rate and litter size in heterozygous ewes and causes infertility in homozygous ewes. Anim. Genet. 2014, 45(5), 732–739. doi: 10.1111/age.12190
73. Gratten, J.; Beraldi, D.; Lowder, B.V.; McRae, A.F.; Visscher, P.M.; Pemberton, J.M.; Slate, J. Compelling evidence that a single nucleotide substitution in TYRP1 is responsible for coat-colour polymorphism in a free-living population of Soay sheep. Proc. R. Soc. B Biol. Sci. 2007, 274, 619–626. https://doi.org/10.1098/rspb.2006.3762

## Sheet: Supplementary Table S2
Supplementary Table S2. Genotypic frequencies of 12 SNPs located in BMP15, BMPR1B and GDF9 genes in Brazilian sheep.
Variant/Breed	Genotypic Frequency
B1 (BMP15)	CTT	CTT/DEL	DEL
BBGA	0.43	0	0.57
OBN	0.48	0.26	0.26
OB	0.13	0.13	0.74
OC	0.17	0.41	0.42
OCL	0.41	0.39	0.20
ODA	0.20	0.10	0.70
ODO	0.11	0.17	0.72
OH	0.79	0.07	0.14
OIF	0.13	0.31	0.56
OMN	0.20	0.17	0.63
OPT	0.24	0.37	0.39
ORL	0.38	0.32	0.30
OSI	0.28	0.38	0.34
OS	0.08	0.57	0.35
OSUF	0.57	0.14	0.29
OT	0.65	0.14	0.21
G192A (BMPR1B)	C/C	C/T	T/T
BBGA	0.99	0	0.01
OBN	0.99	0	0.01
OB	0.96	0	0.04
OC	1	0	0
OCL	1	0	0
ODA	1	0	0
ODO	1	0	0
OH	1	0	0
OIF	0.97	0	0.03
OMN	1	0	0
OPT	0.94	0	0.07
ORL	1	0	0
OSI	0.94	0	0.06
OS	1	0	0
OSUF	1	0	0
OT	1	0	0
G1 (GDF9)	A/A	A/G	G/G
BBGA	0.02	0	0.98
OBN	0	0	1
OB	0.05	0	0.95
OC	0	0.28	0.72
OCL	0	0	1
ODA	0	0	1
ODO	0	0	1
OH	0	0	1
OIF	0.21	0	0.80
OSUF	0.18	0	0.82
OMN	0.01	0	0.99
OPT	0.08	0	0.92
ORL	0	0	1
OSI	0	0	1
OS	0.18	0	0.82
OT	0.50	0	0.50
G3 (GDF9)	A/A	A/G	G/G
BBGA	0.14	0.23	0.63
OBN	0	0.03	0.97
OB	0.05	0.10	0.85
OC	0.14	0.58	0.28
OCL	0.08	0.57	0.35
ODA	0.20	0.50	0.30
ODO	0.61	0.33	0.06
OH	0.08	0.71	0.21
OIF	0.33	0.44	0.23
OMN	0	0.10	0.90
OPT	0.14	0.43	0.43
ORL	0.02	0.50	0.48
OSI	0.08	0.28	0.64
OS	0.11	0.32	0.57
OSUF	0.36	0.50	0.14
OT	0.4	0	0.6
rs40376560 (GDF9)	G/G	G/T	T/T
BBGA	0.28	0.16	0.56
OBN	0.63	0.21	0.16
OB	0.03	0.20	0.77
OC	0	0	1
OCL	0	0	1
ODA	0	0	1
ODO	0	0	1
OMN	0	0	1
OPT	0	0	1
ORL	0.52	0.40	0.08
OH	0	0.15	0.85
OIF	0.20	0.32	0.48
OSI	0.16	0.38	0.46
OS	0.11	0.38	0.51
OSUF	0	0	1
OT	0	0	1
G4 (GDF9)	A/A	A/G	G/G
BBGA	0.02	0	0.98
OBN	0	0	1
OB	0	0.08	0.92
OC	0	0.28	0.72
OCL	0	0	1
ODA	0	0	1
ODO	0	0	1
OH	0	0	1
OIF	0.1	0.18	0.72
OMN	0	0	1
OPT	0.08	0	0.92
ORL	0	0	1
OSI	0.01	0	0.99
OS	0	0	1
OSUF	0.09	0	0.91
OT	0	0.43	0.57
3655 (GDF9)	A/A	A/G	G/G
BBGA	0.02	0	0.98
OBN	0	0	1
OB	0.01	0	0.99
OC	0.02	0	0.98
OCL	0	0	1
ODA	0.20	0	0.80
ODO	0	0	1
OH	0.07	0.64	0.29
OIF	0	0.13	0.87
OMN	0	0	1
OPT	0	0.07	0.93
ORL	0	0.38	0.62
OSI	0.02	0	0.98
OS	0	0.24	0.76
OSUF	0.07	0	0.93
OT	0	0.29	0.71
3776 (GDF9)	C/C	C/G	G/G
BBGA	0	0	1
OBN	0	0	1
OB	0	0	1
OC	0	0	1
OCL	0	0	1
ODA	0	0	1
ODO	0	0	1
OH	0	0	1
OIF	0.05	0	0.95
OMN	0	0	1
OPT	0	0	1
ORL	0	0.26	0.74
OSI	0.01	0	0.99
OS	0	0	1
OSUF	0	0	1
OT	0	0	1
FecGEII (GDF9)	A/A	A/G	G/G
BBGA	0.80	0.17	0.03
OBN	1	0	0
OB	0.96	0	0.04
OC	0.52	0.45	0.03
OCL	0.66	0.34	0
ODA	0.91	0.09	0
ODO	0.33	0.39	0.28
OH	1	0	0
OIF	0.44	0.38	0.18
OMN	0.87	0.13	0
OPT	0.60	0.22	0.18
ORL	0.88	0.12	0
OSI	0.80	0.17	0.03
OS	0.73	0.24	0.03
OSUF	0.39	0.61	0
OT	0.93	0.07	0
FecGEI (GDF9)	A/A	A/G	G/G
BBGA	0.03	0.17	0.80
OBN	0	0	1
OB	0	0.08	0.92
OC	0	0.41	0.59
OCL	0.18	0.05	0.77
ODA	0	0.40	0.60
ODO	0.33	0.39	0.28
OH	0	0	1
OIF	0.18	0.41	0.41
OMN	0	0.14	0.86
OPT	0.24	0.11	0.65
ORL	0	0.12	0.88
OSI	0	0.20	0.80
OS	0.03	0.24	0.73
OSUF	0	0.61	0.39
OT	0	0.7	0.93
FecGE (GDF9)	E/E	E/+	+/+
BBGA	0.07	0.64	0.29
OBN	0.65	0.26	0.09
OB	0.03	0.21	0.76
OC	0	0	1
OCL	0	0	1
ODA	0	0	1
ODO	0	0	1
OH	0	0	1
OIF	0	0	1
OMN	0.52	0.40	0.08
OPT	0	0.13	0.87
ORL	0.21	0.38	0.41
OSI	0.07	0.44	0.49
OS	0.11	0.38	0.51
OSUF	0	0	1
OT	0	0	1
rs425223128 (GDF9)	C/C	C/T	T/T
BBGA	1	0	0
OBN	0.99	0	0.01
OB	1	0	0
OC	1	0	0
OCL	0.94	0	0.06
ODA	1	0	0
ODO	1	0	0
OH	1	0	0
OIF	1	0	0
OMN	1	0	0
OPT	0.98	0	0.03
ORL	1	0	0
OSI	1	0	0
OS	1	0	0
OSUF	1	0	0
OT	1	0	0

## Sheet: Supplementary Table S3
Supplementary Table S3: D' and r² estimates of linkage disequilibrium among 10 GDF9 SNPs in eight locally adapted sheep breeds.
Breed	L1	L2	D'	LOD	r^2	Cilow	CIhi	T-int
OBN	L1	L2	D'	LOD	r^2	CIlow	CIhi	T-int
	G3	rs40376560	1	0.79	0.095	0.12	0.99	2.04
	G3	FecGE	1	1.02	0.124	0.16	0.99	-
	G3	rs425223128	1	0.02	0	0.04	0.97	-
	G3	FecGH	1	0.21	0.007	0.05	0.97	-
	rs40376560	FecGE	1	14.61	1	0.88	1	16.14
	rs40376560	rs425223128	1	0.1	0.003	0.04	0.97	-
	rs40376560	FecGH	0.134	0.18	0.016	0.01	0.43	-
	FecGE	rs425223128	1	0.12	0.004	0.04	0.97	0.72
	FecGE	FecGH	0.102	0.09	0.008	0	0.42	-
	rs425223128	FecGH	1	0.86	0.079	0.13	0.99	1.34
OB	L1	L2	D'	LOD	r^2	CIlow	CIhi	T-int
	G3	rs40376560	1	0.79	0.095	0.12	0.99	2.04
	G3	FecGE	1	1.02	0.124	0.16	0.99	-
	G3	rs425223128	1	0.02	0	0.04	0.97	-
	G3	FecGH	1	0.21	0.007	0.05	0.97	-
	rs40376560	FecGE	1	14.61	1	0.88	1	16.14
	rs40376560	rs425223128	1	0.1	0.003	0.04	0.97	-
	rs40376560	FecGH	0.134	0.18	0.016	0.01	0.43	-
	FecGE	rs425223128	1	0.12	0.004	0.04	0.97	0.72
	FecGE	FecGH	0.102	0.09	0.008	0	0.42	-
	rs425223128	FecGH	1	0.86	0.079	0.13	0.99	1.34
OCL	L1	L2	D'	LOD	r^2	CIlow	CIhi	T-int
	G1	G3	1	0.44	0.013	0.07	0.98	2.94
	G1	G4	1	2.28	1	0.27	1	-
	G1	FecGEII	1	0.08	0.001	0.04	0.97	-
	G1	rs425223128	1	0.01	0	0.04	0.97	-
	G1	FecGH	1	0.13	0.003	0.04	0.97	-
	G3	G4	1	0.44	0.013	0.07	0.98	9.55
	G3	FecGEII	1	6.6	0.352	0.76	1	-
	G3	rs425223128	0.053	0	0	0.02	0.83	-
	G3	FecGH	0.036	0.01	0.001	0	0.35	-
	G4	FecGEII	1	0.08	0.001	0.04	0.97	7.05
	G4	rs425223128	1	0.01	0	0.04	0.97	-
	G4	FecGH	1	0.13	0.003	0.04	0.97	-
	FecGEII	rs425223128	0.648	0.77	0.077	0.12	0.9	2.14
	FecGEII	FecGH	0.328	1.08	0.064	0.09	0.56	-
	rs425223128	FecGH	1	3.05	0.169	0.46	1	4.4
OMN	L1	L2	D'	LOD	r^2	CIlow	CIhi	T-int
	G1	G3	0.266	0.3	0.007	0.04	0.74	2.84
	G1	rs40376560	0.437	0.2	0.005	0.04	0.86	-
	G1	G4	1	2.34	0.498	0.23	0.99	-
	G1	3655	1	0	0	0.04	0.96	-
	G1	3776	1	0	0	0.04	0.96	-
	G1	FecGEII	1	0.09	0.001	0.04	0.97	-
	G1	FecGEI	1	0.1	0.001	0.04	0.97	-
	G1	FecGE	0.433	0.19	0.005	0.04	0.86	-
	G1	rs425223128	1	0	0	0.04	0.96	-
	G3	rs40376560	1	11.6	0.257	0.83	1	39.51
	G3	G4	1	0.74	0.031	0.11	0.98	-
	G3	3655	1	1.05	0.031	0.15	0.99	-
	G3	3776	1	1.05	0.031	0.15	0.99	-
	G3	FecGEII	1	22.44	0.828	0.88	1	-
	G3	FecGEI	1	23.31	0.834	0.88	1	-
	G3	FecGE	1	11.51	0.254	0.83	1	-
	G3	rs425223128	1	0.04	0	0.04	0.97	-
	rs40376560	G4	1	0.25	0.008	0.05	0.98	69.26
	rs40376560	3655	1	0.55	0.008	0.09	0.98	-
	rs40376560	3776	1	0.55	0.008	0.09	0.98	-
	rs40376560	FecGEII	1	8.28	0.193	0.78	1	-
	rs40376560	FecGEI	1	8.51	0.2	0.78	1	-
	rs40376560	FecGE	1	58.21	0.984	0.96	1	-
	rs40376560	rs425223128	1	0.25	0.008	0.05	0.98	-
	G4	3655	1	0	0	0.04	0.96	136.14
	G4	3776	1	0	0	0.04	0.96	-
	G4	FecGEII	1	0.03	0	0.04	0.97	-
	G4	FecGEI	1	0.03	0	0.04	0.97	-
	G4	FecGE	1	0.24	0.008	0.05	0.98	-
	G4	rs425223128	1	0	0	0.04	0.96	-
	3655	3776	1	2.64	1	0.27	1	139.75
	3655	FecGEII	1	0.88	0.045	0.13	0.99	-
	3655	FecGEI	1	0.86	0.042	0.13	0.99	-
	3655	FecGE	1	0.54	0.008	0.09	0.98	-
	3655	rs425223128	1	0	0	0.04	0.96	-
	3776	FecGEII	1	0.88	0.045	0.13	0.99	137.41
	3776	FecGEI	1	0.86	0.042	0.13	0.99	-
	3776	FecGE	1	0.54	0.008	0.09	0.98	-
	3776	rs425223128	1	0	0	0.04	0.96	-
	FecGEII	FecGEI	1	26.07	1	0.92	1	104.29
	FecGEII	FecGE	1	8.15	0.187	0.78	1	-
	FecGEII	rs425223128	1	0.03	0	0.04	0.97	-
	FecGEI	FecGE	1	8.38	0.194	0.78	1	17.91
	FecGEI	rs425223128	1	0.03	0	0.04	0.97	-
	FecGE	rs425223128	1	0.24	0.008	0.05	0.98	0.3
OPT	1	L2	D'	LOD	r^2	CIlow	CIhi	T-int
	G1	G3	1	2.25	0.154	0.4	1	12.21
	G1	rs40376560	1	0.22	0.006	0.05	0.97	-
	G1	G4	1	9.25	1	0.78	1	-
	G1	3655	1	0.1	0.003	0.04	0.97	-
	G1	FecGEII	1	0.39	0.02	0.07	0.98	-
	G1	FecGE	1	0.22	0.006	0.05	0.97	-
	G1	rs425223128	1	0.06	0.002	0.04	0.97	-
	G3	rs40376560	1	0.59	0.039	0.09	0.99	21.04
	G3	G4	1	2.25	0.154	0.4	1	-
	G3	3655	1	0.82	0.063	0.12	0.99	-
	G3	FecGEII	1	6.61	0.456	0.75	1	-
	G3	FecGE	1	0.59	0.039	0.09	0.99	-
	G3	rs425223128	1	0.4	0.015	0.07	0.98	-
	rs40376560	G4	1	0.22	0.006	0.05	0.97	29.78
	rs40376560	3655	0.238	0.19	0.027	0.03	0.71	-
	rs40376560	FecGEII	1	0.3	0.018	0.06	0.98	-
	rs40376560	FecGE	1	7.77	1	0.75	1	-
	rs40376560	rs425223128	0.465	0.61	0.142	0.08	0.85	-
	G4	3655	1	0.1	0.003	0.04	0.97	18.83
	G4	FecGEII	1	0.39	0.02	0.07	0.98	-
	G4	FecGE	1	0.22	0.006	0.05	0.97	-
	G4	rs425223128	1	0.06	0.002	0.04	0.97	-
	3655	FecGEII	0.417	0.01	0.001	0.04	0.96	17.84
	3655	FecGE	0.238	0.19	0.027	0.03	0.71	-
	3655	rs425223128	1	0.02	0.001	0.04	0.97	-
	FecGEII	FecGE	1	0.3	0.018	0.06	0.98	10.38
	FecGEII	rs425223128	1	0.22	0.007	0.05	0.97	-
	FecGE	rs425223128	0.465	0.61	0.142	0.08	0.85	1.52
ORL	L1	L2	D'	LOD	r^2	CIlow	CIhi	T-int
	G3	rs40376560	1	3.72	0.323	0.6	1	14.78
	G3	3655	1	5.35	0.61	0.72	1	-
	G3	3776	1	3.12	0.393	0.56	1	-
	G3	FecGEII	1	1.27	0.184	0.21	1	-
	G3	FecGEI	1	1.32	0.186	0.22	1	-
	G3	FecGE	1	3.4	0.289	0.57	1	-
	G3	FecGH	1	0.14	0.006	0.04	0.97	-
	rs40376560	3655	1	2.15	0.22	0.39	1	31.48
	rs40376560	3776	1	1.11	0.154	0.17	0.99	-
	rs40376560	FecGEII	1	0.52	0.032	0.08	0.98	-
	rs40376560	FecGEI	1	0.55	0.033	0.09	0.98	-
	rs40376560	FecGE	1	12.69	1	0.88	1	-
	rs40376560	FecGH	1	0.04	0.022	0.04	0.97	-
	3655	3776	1	5.35	0.645	0.69	1	32.34
	3655	FecGEII	1	0.41	0.017	0.07	0.98	-
	3655	FecGEI	1	0.39	0.016	0.07	0.98	-
	3655	FecGE	1	1.94	0.198	0.35	1	-
	3655	FecGH	1	0.09	0.003	0.04	0.97	-
	3776	FecGEII	1	0.27	0.011	0.05	0.98	24.32
	3776	FecGEI	1	0.26	0.01	0.05	0.98	-
	3776	FecGE	1	0.97	0.139	0.15	0.99	-
	3776	FecGH	1	0.06	0.002	0.04	0.97	-
	FecGEII	FecGEI	1	5.29	1	0.65	1	27.7
	FecGEII	FecGE	1	0.53	0.03	0.08	0.98	-
	FecGEII	FecGH	1	0.03	0.001	0.04	0.97	-
	FecGEI	FecGE	1	0.53	0.03	0.08	0.98	16.91
	FecGEI	FecGH	1	0.03	0.001	0.04	0.97	-
	FecGE	FecGH	1	0.05	0.023	0.04	0.97	0.26
OSI	L1	L2	D'	LOD	r^2	CIlow	CIhi	T-int
	G3	rs40376560	0.783	6.92	0.087	0.57	0.9	70.25
	G3	3655	1	5.03	0.091	0.65	1	-
	G3	3776	1	3.06	0.063	0.51	1	-
	G3	FecGEII	0.876	24.77	0.441	0.76	0.94	-
	G3	FecGEI	1	30.47	0.505	0.92	1	-
	G3	FecGE	1	9.33	0.115	0.82	1	-
	G3	FecGH	0.125	0.15	0.003	0.01	0.43	-
	rs40376560	3655	0.523	0.25	0.003	0.05	0.88	158.89
	rs40376560	3776	0.09	0	0	0.02	0.82	-
	rs40376560	FecGEII	0.617	2.7	0.031	0.32	0.8	-
	rs40376560	FecGEI	0.839	4.33	0.051	0.54	0.95	-
	rs40376560	FecGE	1	78.95	0.874	0.97	1	-
	rs40376560	FecGH	0.184	0.19	0.002	0.01	0.51	-
	3655	3776	1	11.22	0.696	0.72	1	165.87
	3655	FecGEII	0.367	0.02	0	0.04	0.96	-
	3655	FecGEI	0.119	0	0	0.03	0.95	-
	3655	FecGE	1	0.52	0.01	0.08	0.98	-
	3655	FecGH	1	0.16	0.001	0.05	0.97	-
	3776	FecGEII	1	0.39	0.002	0.06	0.98	152.47
	3776	FecGEI	1	0.34	0.002	0.06	0.98	-
	3776	FecGE	0.482	0.04	0.002	0.04	0.96	-
	3776	FecGH	1	0.11	0.001	0.04	0.97	-
	FecGEII	FecGEI	1	46.26	0.856	0.94	1	175.91
	FecGEII	FecGE	0.822	3.68	0.043	0.5	0.94	-
	FecGEII	FecGH	0.278	1.38	0.024	0.09	0.51	-
	FecGEI	FecGE	1	4.99	0.06	0.69	1	90.71
	FecGEI	FecGH	0.23	0.69	0.016	0.04	0.49	-
	FecGE	FecGH	0.221	0.05	0.001	0.02	0.75	2.39
OS	L1	L2	D'	LOD	r^2	CIlow	CIhi	T-int
	G3	rs40376560	1	3.66	0.159	0.59	1	26.79
	G3	3655	1	3.99	0.301	0.6	1	-
	G3	FecGEII	1	7.83	0.525	0.77	1	-
	G3	FecGEI	1	7.65	0.522	0.76	1	-
	G3	FecGE	1	3.66	0.159	0.59	1	-
	G3	FecGH	1	0.17	0.006	0.05	0.97	-
	rs40376560	3655	1	1.42	0.048	0.24	1	45.28
	rs40376560	FecGEII	1	1.79	0.083	0.32	1	-
	rs40376560	FecGEI	1	1.73	0.083	0.31	1	-
	rs40376560	FecGE	1	16.76	1	0.9	1	-
	rs40376560	FecGH	1	0.28	0.034	0.06	0.98	-
	3655	FecGEII	0.039	0	0.001	0	0.47	41.35
	3655	FecGEI	0.021	0	0	0	0.47	-
	3655	FecGE	1	1.42	0.048	0.24	1	-
	3655	FecGH	1	0.06	0.002	0.04	0.97	-
	FecGEII	FecGEI	1	13.96	1	0.88	1	47.57
	FecGEII	FecGE	1	1.79	0.083	0.32	1	-
	FecGEII	FecGH	1	0.09	0.003	0.04	0.97	-
	FecGEI	FecGE	1	1.73	0.083	0.31	1	26.06
	FecGEI	FecGH	1	0.1	0.003	0.04	0.97	-
	FecGE	FecGH	1	0.28	0.034	0.06	0.98	0.81

## Sheet: Supplementary Table S4
Supplementary Table S4. Genotypic frequencies of eight SNPs located in the genes ASIP, MC1R, TYRP1 and MITF in the main sheep breeds of Brazil.
Variant/Breed	Genotypic Frequency
D5 (ASIP)	N	N/D5	D5
BBGA	0.91	0.06	0.03
OBN	0.97	0.03	0
OB	0.95	0.05	0
OC	0	0.52	0.48
OCL	0.23	0.38	0.39
ODA	1	0	0
ODO	0.91	0.09	0
OH	1	0	0
OIF	0.76	0.24	0
OMN	0.76	0.24	0
OPT	0.77	0.23	0
ORL	1	0	0
OSI	0.54	0.25	0.21
OS	0.96	0.04	0
OSUF	0.5	0.03	0.47
OT	1	0	0
p.M73K (MC1R)	ED/ED	ED/E+	E+/E+
BBGA	0.2	0.32	0.48
OBN	0	0.12	0.88
OB	0	0	1
OC	0	0	1
OCL	0.2	0.62	0.18
ODA	0.4	0.6	0
ODO	1	0	0
OH	0	0	1
OIF	0.02	0.29	0.69
OMN	0.01	0.75	0.24
OPT	0	0	1
ORL	0	0.3	0.7
OSI	0.52	0.48	0
OS	0.9	0.1	0
OSUF	0	0	1
OT	0	0	1
p.D121N (MC1R)	ED/ED	ED/E+	E+/E+
BBGA	0.1	0.16	0.74
OBN	0	0	1
OB	0	0	1
OC	0.4	0	0.96
OCL	0.2	0.62	0.18
ODA	0	0	1
ODO	0.95	0	0.05
OH	0	0	1
OIF	0	0.15	0.85
OMN	0	0	1
OPT	0	0	1
ORL	0	0	1
OSI	0.05	0.32	0.63
OS	0.97	0.03	0
OSUF	0	0	1
OT	0	0	1
c.462C>T (TYRP1)	C/C	C/T	T/T
BBGA	0.31	0.36	0.33
OBN	0.04	0.41	0.55
OB	0.03	0.62	0.35
OC	0.63	0.33	0.04
OCL	0.55	0.41	0.04
ODA	0.16	0.5	0.34
ODO	0.67	0.33	0
OH	0.36	0.43	0.21
OIF	0.53	0.33	0.14
OMN	0.11	0.35	0.54
OPT	0.45	0.43	0.12
ORL	0	0.39	0.61
OSI	0.05	0.4	0.55
OS	0.47	0.47	0.06
OSUF	0.52	0.37	0.11
OT	0.92	0.08	0
rs429648229 (TYRP1)	C/C	C/T	T/T
BBGA	0.73	0.2	0.07
OBN	0.71	0.14	0.15
OB	0.79	0.15	0.06
OC	0.38	0.48	0.14
OCL	0.45	0.43	0.12
ODA	0.3	0.4	0.3
ODO	0.44	0.33	0.23
OH	0.14	0.71	0.15
OIF	0.81	0.16	0.03
OMN	1	0	0
OPT	0.57	0.35	0.08
ORL	0.85	0.15	0
OSI	0.86	0.11	0.03
OS	0.19	0.43	0.38
OSUF	0.43	0.43	0.14
OT	0.86	0.14	0
rs429090866 (TYRP1)	A/A	A/G	G/G
BBGA	0.32	0.43	0.25
OBN	0.26	0.48	0.26
OB	0.12	0.28	0.6
OC	0.03	0.03	0.94
OCL	0.27	0.41	0.32
ODA	0	0.6	0.4
ODO	0.12	0.33	0.55
OH	0.07	0.36	0.57
OIF	0.13	0.54	0.33
OMN	0.63	0.34	0.03
OPT	0.09	0.5	0.41
ORL	0.35	0.56	0.09
OSI	0.09	0.4	0.51
OS	0.35	0.3	0.35
OSUF	0.12	0.46	0.42
OT	0	0.5	0.5
rs401457425 (TYRP1)	A/A	A/G	G/G
BBGA	0.19	0.48	0.33
OBN	0.33	0.39	0.28
OB	0	0.62	0.38
OC	0	0.52	0.48
OCL	0	0.73	0.27
ODA	0.9	0	0.1
ODO	0.05	0.17	0.78
OH	0	0.14	0.86
OIF	0.03	0.15	0.82
OMN	0.17	0.48	0.35
OPT	0.17	0.48	0.35
ORL	0.41	0.53	0.06
OSI	0.15	0.54	0.31
OS	0.48	0.41	0.11
OSUF	0.08	0.37	0.55
OT	0	0.57	0.43
rs414386339 (TYRP1)	C/C	C/T	T/T
BBGA	0.49	0.4	0.11
OBN	0.79	0.15	0.06
OB	0.57	0.33	0.1
OC	0.17	0.48	0.35
OCL	0.17	0.48	0.35
ODA	1	0	0
ODO	1	0	0
OH	0	0	1
OIF	0.16	0.46	0.38
OMN	0.9	0	0.1
OPT	0.35	0.48	0.17
ORL	0.38	0.62	0
OSI	0.63	0.34	0.03
OS	1	0	0
OSUF	0.17	0.47	0.36
OT	0	0.57	0.43
